# Supplementary material for: Tiludronate concentrations and cytologic findings in synovial fluid after intravenous regional limb perfusion with tiludronate in horses
Source: PeerJ. 2015 Apr 28;3:e889. doi: 10.7717/peerj.889 (PMC4419440; doi:10.7717/peerj.889)
Supplement: Supplemental Information 1 [file peerj-03-889-s001.xlsx]

## Sheet: T4 T5 cytology data
Horse	Time	Limb	Joint	Treatment	Blood contamination	TP	TNCC	Percent Neuts
1	0	L	C	LDT	NO	2	385
1	0	L	F	LDT	YES	2.6	495	0
1	0	L	N	LDT	NO	2.2	385	4.5
1	0	R	C	LDC	YES	1.8	330
1	0	R	F	LDC	NO	1.8	275	0
1	0	R	N	LDC	NO	1.4	110
1	1	L	C	LDT	NO	3.2	110
1	1	L	F	LDT	YES	3	1925	25
1	1	L	N	LDT	YES	3.2	770	32.8
1	1	R	C	LDC	YES	3	495	12
1	1	R	F	LDC	NO	2	770	0
1	1	R	N	LDC	YES	4.4	1880	47
1	2	L	C	LDT	YES	4.2	4070	5
1	2	L	F	LDT	YES	3	2475	5
1	2	L	N	LDT
1	2	R	C	LDC	NO	3	440	2
1	2	R	F	LDC	NO	4	7480	36
1	2	R	N	LDC
2	0	L	C	LDC	NO	2	110	0
2	0	L	F	LDC	YES	1.2	165	1.9
2	0	L	N	LDC
2	0	R	C	LDT	YES	1.8	330	71
2	0	R	F	LDT	YES	3	550	54
2	0	R	N	LDT
2	1	L	C	LDC	NO	3	165	9
2	1	L	F	LDC	NO	1.8	330	3
2	1	L	N	LDC	NO	4	550	0
2	1	R	C	LDT	YES	2	600
2	1	R	F	LDT	YES	1.6	660	12
2	1	R	N	LDT	NO	2.2	110
2	2	L	C	LDC	YES	2.6	330	7
2	2	L	F	LDC	TRACE	3	6490	15
2	2	L	N	LDC
2	2	R	C	LDT	YES	2.6	495	14.5
2	2	R	F	LDT	NO	3.2	3410	20
2	2	R	N	LDT
3	0	L	C	LDT
3	0	L	F	LDT	NO	1.2	55	0
3	0	L	N	LDT	NO	2	0
3	0	R	C	LDC	YES	2.6	110	4.9
3	0	R	F	LDC	NO	1.2	0	1.2
3	0	R	N	LDC	YES	1.8	55
3	1	L	C	LDT	YES	2	0	17
3	1	L	F	LDT	NO	1	440	0
3	1	L	N	LDT	NO	2.8	110	0.5
3	1	R	C	LDC	TRACE	2	55	5
3	1	R	F	LDC	TRACE	1.4	275	1
3	1	R	N	LDC	TRACE	2.2	0
3	2	L	C	LDT	YES	2	165	15
3	2	L	F	LDT	NO	3.2	12870	26
3	2	L	N	LDT
3	2	R	C	LDC	YES	2	385	27
3	2	R	F	LDC	TRACE	2.8	12760	23
3	2	R	N	LDC
4	0	L	C	LDC	YES	4.2	165	32
4	0	L	F	LDC	YES	3.6	55	7
4	0	L	N	LDC	YES	1.4	0
4	0	R	C	LDT	YES	4	165
4	0	R	F	LDT	NO	3.6	110	1.1
4	0	R	N	LDT	YES	1	0
4	1	L	C	LDC	TRACE	0.6	385	0
4	1	L	F	LDC	NO	0.8	330	1
4	1	L	N	LDC	YES	2	660	1
4	1	R	C	LDT	YES	1	330	4
4	1	R	F	LDT	YES	0.8	220	2
4	1	R	N	LDT	TRACE	1.2	165	0
4	2	L	C	LDC	NO	1	605	4
4	2	L	F	LDC	TRACE	1.4	6820	1
4	2	L	N	LDC
4	2	R	C	LDT	YES	1	715	0
4	2	R	F	LDT	YES	1.4	3685	30
4	2	R	N	LDT
5	0	L	C	LDT
5	0	L	F	LDT	YES	1.8	55	0
5	0	L	N	LDT	NO	2.2	0
5	0	R	C	LDC	YES	2.6	0	33.7
5	0	R	F	LDC	YES	1.6	330	3.7
5	0	R	N	LDC	YES	1.8	55
5	1	L	C	LDT	YES	2	330	32
5	1	L	F	LDT	NO	1.4	440	0
5	1	L	N	LDT	NO	2.8	385	1
5	1	R	C	LDC	YES	2.4	220	10
5	1	R	F	LDC	YES	1.2	1320	13
5	1	R	N	LDC	NO	3	220	0
5	2	L	C	LDT	YES	2.4	110	6
5	2	L	F	LDT	TRACE	1.6	2255	47
5	2	L	N	LDT
5	2	R	C	LDC	YES	2.6	220	25
5	2	R	F	LDC	YES	2.4	1210	26
5	2	R	N	LDC
6	0	L	C	LDC	YES	2	110	36.5
6	0	L	F	LDC	NO	2	330
6	0	L	N	LDC	NO	2.6	0
6	0	R	C	LDT	YES	2	55
6	0	R	F	LDT	NO	2	110
6	0	R	N	LDT	YES	2.6	0
6	1	L	C	LDC	NO	1.6	0	2.9
6	1	L	F	LDC	YES	2.4	550	2
6	1	L	N	LDC	YES	2	385	28
6	1	R	C	LDT	NO	3.2	220	1
6	1	R	F	LDT	TRACE	3	330	0
6	1	R	N	LDT	YES	4.2	385	14
6	2	L	C	LDC	YES	2	275	0
6	2	L	F	LDC	NO	1.4	880	0
6	2	L	N	LDC
6	2	R	C	LDT	YES	2.4	275	12
6	2	R	F	LDT	YES	1.8	3410	9
6	2	R	N	LDT
7	0	L	C	HDC	YES	2.2	55	0
7	0	L	F	HDC	YES	2.8	0	0
7	0	L	N	HDC	YES	2.8	0	0
7	0	R	C	HDT	NO	2.2	110	0
7	0	R	F	HDT	NO	2.2	0	0
7	0	R	N	HDT	NO	4.2	0	0
7	1	L	C	HDC	YES	3.2	0	0
7	1	L	F	HDC	NO	1.8	110	4
7	1	L	N	HDC	NO	3	0	0
7	1	R	C	HDT	YES	2.6	110	43
7	1	R	F	HDT	NO	1.6	220	0
7	1	R	N	HDT	NO	3	0	0
7	2	L	C	HDC	YES	2	1320	27
7	2	L	F	HDC	YES	1.6	880	0
7	2	L	N	HDC	YES	3.8	330	38
7	2	R	C	HDT	YES	3	2970	6
7	2	R	F	HDT	YES	1.8	2200	0
7	2	R	N	HDT	YES	4	660	2
8	0	L	C	HDT
8	0	L	F	HDT	NO	2.2	220	12
8	0	L	N	HDT	YES	3	0	0
8	0	R	C	HDC	NO	4	110
8	0	R	F	HDC	YES	2.8	0	0
8	0	R	N	HDC	YES	2.8	110	47
8	1	L	C	HDT
8	1	L	F	HDT	NO	1.6	440	2
8	1	L	N	HDT	YES	4.4	550	21
8	1	R	C	HDC	YES	2.2	275	14
8	1	R	F	HDC	YES	3.2	330	15
8	1	R	N	HDC	YES	3.6	330	32
8	2	L	C	HDT	NO	3.6	1310	0
8	2	L	F	HDT	NO	2.4	1100	15
8	2	L	N	HDT	YES	4.8	4730	62
8	2	R	C	HDC	YES	2.6	1210	9
8	2	R	F	HDC	NO	1.6	4400	4
8	2	R	N	HDC	NO	4	1430	4
9	0	L	C	HDT	YES	3.8	0	0
9	0	L	F	HDT	NO	1.8	110	21
9	0	L	N	HDT	YES	3.8	0	0
9	0	R	C	HDC	YES	5	110	0
9	0	R	F	HDC	NO	2	0	0
9	0	R	N	HDC	NO	4	55	36
9	1	L	C	HDT	YES	2.2	110	0
9	1	L	F	HDT	NO	2.8	55	2
9	1	L	N	HDT	YES	2.4	220	41
9	1	R	C	HDC	YES	2	110	32
9	1	R	F	HDC	YES	2.4	550	4
9	1	R	N	HDC	YES	3	330	10
9	2	L	C	HDT	YES	3	1320	3
9	2	L	F	HDT	YES	2.4	990	5
9	2	L	N	HDT
9	2	R	C	HDC	NO	2.6	110	11
9	2	R	F	HDC	NO	2.6	990	10
9	2	R	N	HDC
10	0	L	C	HDC	NO	1.6
10	0	L	F	HDC	YES	2	0	0
10	0	L	N	HDC	YES	2.8	0	0
10	0	R	C	HDT	NO	3
10	0	R	F	HDT	YES	2.4	0	0
10	0	R	N	HDT	YES	3	55	37
10	1	L	C	HDC	NO	1.4	110	2
10	1	L	F	HDC	NO	1.8	550	2
10	1	L	N	HDC
10	1	R	C	HDT	NO	1.8	0	0
10	1	R	F	HDT	YES	2.2	220	0
10	1	R	N	HDT	YES	3.2	220	4
10	2	L	C	HDC	YES	2.2	1100	9
10	2	L	F	HDC	YES	3.2	880	11
10	2	L	N	HDC
10	2	R	C	HDT	YES	2	110	7
10	2	R	F	HDT	YES	2	1320	6
10	2	R	N	HDT
11	0	L	C	HDC	NO	2.2	0	0
11	0	L	F	HDC	NO	1.4	110	5
11	0	L	N	HDC	NO	1.4	55	0
11	0	R	C	HDT	NO	2.2	55	4
11	0	R	F	HDT	NO	1.6	0	0
11	0	R	N	HDT	NO	1.6	55	8
11	1	L	C	HDC	YES	2.4	0	0
11	1	L	F	HDC	NO	2.4	330	2
11	1	L	N	HDC	YES	1.8	440	80
11	1	R	C	HDT	YES	2.2	0	0
11	1	R	F	HDT	NO	2.2	110	0
11	1	R	N	HDT	NO	1.6	0	0
11	2	L	C	HDC	YES	1.6	770	6
11	2	L	F	HDC	YES	2	1650	5
11	2	L	N	HDC
11	2	R	C	HDT	NO	1.4	50	13
11	2	R	F	HDT	YES	2	660	3
11	2	R	N	HDT
12	0	L	C	HDT	YES	2.1	330	21
12	0	L	F	HDT	NO	1	220	2
12	0	L	N	HDT	YES
12	0	R	C	HDC	YES	2	0	0
12	0	R	F	HDC	YES	2	330	4
12	0	R	N	HDC	YES
12	1	L	C	HDT	YES		220	50
12	1	L	F	HDT	YES	2	0	0
12	1	L	N	HDT
12	1	R	C	HDC	YES	2	330	15
12	1	R	F	HDC	NO	1.6	110	3
12	1	R	N	HDC
12	2	L	C	HDT	YES	2.4	1100	12
12	2	L	F	HDT	YES	2	880	6
12	2	L	N	HDT
12	2	R	C	HDC	YES	2.6	4500	16
12	2	R	F	HDC	YES	1.2	440	2
12	2	R	N	HDC

## Sheet: T4 T5 tiludronate concs
Horse	Limb	Joint	Time	Treatment	Tiludronate conc			Horse	Joint	Time	Treatment	Tiludronate conc
1	R	C	0	LDC	0			1	B	1	N/A	1.17
1	R	F	0	LDC	0			2	B	1	N/A	5.83
1	R	N	0	LDC	0			3	B	1	N/A	1.66
1	R	C	1	LDC	0			4	B	1	N/A	0
1	R	F	1	LDC	0			5	B	1	N/A	0
1	R	N	1	LDC	0			6	B	1	N/A	1.4
1	R	C	2	LDC	0			7	B	1	N/A	40.2
1	R	F	2	LDC	0			8	B	1	N/A	159
1	R	N	2	LDC				9	B	1	N/A	39
2	L	C	0	LDC	8.15			10	B	1	N/A	300
2	L	F	0	LDC	0			11	B	1	N/A	131
2	L	N	0	LDC				12	B	1	N/A	0
2	L	C	1	LDC	2.92
2	L	F	1	LDC	0
2	L	N	1	LDC	2.014
2	L	C	2	LDC	0
2	L	F	2	LDC	0
2	L	N	2	LDC
3	R	C	0	LDC	0
3	R	F	0	LDC	0
3	R	N	0	LDC	0
3	R	C	1	LDC	0
3	R	F	1	LDC	0.85104
3	R	N	1	LDC	0.961
3	R	C	2	LDC	0
3	R	F	2	LDC	0
3	R	N	2	LDC
4	L	C	0	LDC	0
4	L	F	0	LDC	0
4	L	N	0	LDC	0
4	L	C	1	LDC	0
4	L	F	1	LDC	0
4	L	N	1	LDC	0.43485
4	L	C	2	LDC	0
4	L	F	2	LDC	0
4	L	N	2	LDC
5	R	C	0	LDC	0
5	R	F	0	LDC	0
5	R	N	0	LDC	0
5	R	C	1	LDC	0
5	R	F	1	LDC	0
5	R	N	1	LDC	0.7065
5	R	C	2	LDC	0
5	R	F	2	LDC	0
5	R	N	2	LDC
6	L	C	0	LDC	0
6	L	F	0	LDC	0
6	L	N	0	LDC	0
6	L	C	1	LDC	0
6	L	F	1	LDC	0
6	L	N	1	LDC	0.88374
6	L	C	2	LDC	0
6	L	F	2	LDC	0
6	L	N	2	LDC
7	L	C	0	HDC	0
7	L	F	0	HDC	0
7	L	N	0	HDC	0
7	L	C	1	HDC	40.43
7	L	F	1	HDC	0
7	L	N	1	HDC	48.5
7	L	C	2	HDC	10.8
7	L	F	2	HDC	4.85
7	L	N	2	HDC	4.112
8	R	C	0	HDC	0
8	R	F	0	HDC	0
8	R	N	0	HDC	0
8	R	C	1	HDC	155.6
8	R	F	1	HDC	61.62
8	R	N	1	HDC	182
8	R	C	2	HDC	9.212
8	R	F	2	HDC	0
8	R	N	2	HDC	11.38
9	R	C	0	HDC	0
9	R	F	0	HDC	0
9	R	N	0	HDC	0
9	R	C	1	HDC	97.6
9	R	F	1	HDC	67.3
9	R	N	1	HDC	141
9	R	C	2	HDC	0
9	R	F	2	HDC	0
9	R	N	2	HDC	0
10	L	C	0	HDC	0
10	L	F	0	HDC	0
10	L	N	0	HDC	0
10	L	C	1	HDC	57.4
10	L	F	1	HDC	17.7
10	L	N	1	HDC
10	L	C	2	HDC	0
10	L	F	2	HDC	0
10	L	N	2	HDC	0
11	L	C	0	HDC	0
11	L	F	0	HDC	0
11	L	N	0	HDC	0
11	L	C	1	HDC	38.9
11	L	F	1	HDC	1.15
11	L	N	1	HDC	60.9
11	L	C	2	HDC	12.6
11	L	F	2	HDC	4.06
11	L	N	2	HDC
12	R	C	0	HDC	0
12	R	F	0	HDC	0
12	R	N	0	HDC	0
12	R	C	1	HDC	69.5
12	R	F	1	HDC	0
12	R	N	1	HDC	12.6
12	R	C	2	HDC	24.3
12	R	F	2	HDC	0
12	R	N	2	HDC
1	L	C	0	LDT	0
1	L	F	0	LDT	0
1	L	N	0	LDT	0
1	L	C	1	LDT	449.6
1	L	F	1	LDT	101.8
1	L	N	1	LDT	83.264
1	L	C	2	LDT	0
1	L	F	2	LDT	0
1	L	N	2	LDT
2	R	C	0	LDT	0
2	R	F	0	LDT	0
2	R	N	0	LDT
2	R	C	1	LDT	71.6
2	R	F	1	LDT	42.718
2	R	N	1	LDT	38.52
2	R	C	2	LDT	0
2	R	F	2	LDT	0
2	R	N	2	LDT
3	L	C	0	LDT	0
3	L	F	0	LDT	0
3	L	N	0	LDT	0
3	L	C	1	LDT	63.31
3	L	F	1	LDT	18.12
3	L	N	1	LDT	141.136
3	L	C	2	LDT	0
3	L	F	2	LDT	0
3	L	N	2	LDT
4	R	C	0	LDT	0
4	R	F	0	LDT
4	R	N	0	LDT	0
4	R	C	1	LDT	26.562
4	R	F	1	LDT	26.82
4	R	N	1	LDT	33.67
4	R	C	2	LDT	0
4	R	F	2	LDT	0
4	R	N	2	LDT
5	L	C	0	LDT	0
5	L	F	0	LDT	0
5	L	N	0	LDT	0
5	L	C	1	LDT	40.6
5	L	F	1	LDT	47.96
5	L	N	1	LDT	195.8
5	L	C	2	LDT	0
5	L	F	2	LDT	0
5	L	N	2	LDT
6	R	C	0	LDT	0
6	R	F	0	LDT	0
6	R	N	0	LDT	0
6	R	C	1	LDT	57.2
6	R	F	1	LDT	0
6	R	N	1	LDT	0
6	R	C	2	LDT	0
6	R	F	2	LDT	0
6	R	N	2	LDT
7	R	C	0	HDT	0
7	R	F	0	HDT	0
7	R	N	0	HDT	0
7	R	C	1	HDT	4390
7	R	F	1	HDT	3600
7	R	N	1	HDT	2110
7	R	C	2	HDT	17.9
7	R	F	2	HDT	90
7	R	N	2	HDT	30.81
8	L	C	0	HDT
8	L	F	0	HDT	0
8	L	N	0	HDT	0
8	L	C	1	HDT	33700
8	L	F	1	HDT	4340
8	L	N	1	HDT	11187
8	L	C	2	HDT	30.6
8	L	F	2	HDT	92.7
8	L	N	2	HDT	18.56
9	L	C	0	HDT	0
9	L	F	0	HDT	0
9	L	N	0	HDT	0
9	L	C	1	HDT	31900
9	L	F	1	HDT	2020
9	L	N	1	HDT	10890
9	L	C	2	HDT	19.18
9	L	F	2	HDT	52.1
9	L	N	2	HDT	31.05
10	R	C	0	HDT	0
10	R	F	0	HDT	0
10	R	N	0	HDT	0
10	R	C	1	HDT	8184
10	R	F	1	HDT	763.2
10	R	N	1	HDT	3450
10	R	C	2	HDT	0
10	R	F	2	HDT	71
10	R	N	2	HDT	0
11	R	C	0	HDT	0
11	R	F	0	HDT	0
11	R	N	0	HDT	0
11	R	C	1	HDT	14949
11	R	F	1	HDT	10850
11	R	N	1	HDT	8448
11	R	C	2	HDT	14.2
11	R	F	2	HDT	70.3
11	R	N	2	HDT
12	L	C	0	HDT	0
12	L	F	0	HDT	0
12	L	N	0	HDT
12	L	C	1	HDT	4521
12	L	F	1	HDT	897.6
12	L	N	1	HDT	211
12	L	C	2	HDT	17.14
12	L	F	2	HDT	48.4
12	L	N	2	HDT

## Sheet: T4 T5 lameness data
Horse	Limb	time for lameness scores	Treatment	AAEP lameness grade
1	L	-7	LDT	2
1	L	0	LDT	1
1	L	1	LDT	3
1	L	2	LDT	3
1	L	3	LDT	3
1	L	4	LDT	2
1	L	5	LDT	2
1	L	6	LDT	3
1	L	7	LDT	2
1	R	-7	LDC	0
1	R	0	LDC	0
1	R	1	LDC	0
1	R	2	LDC	0
1	R	3	LDC	0
1	R	4	LDC	0
1	R	5	LDC	0
1	R	6	LDC	0
1	R	7	LDC	0
2	L	-7	LDC	0
2	L	0	LDC	0
2	L	1	LDC	3
2	L	2	LDC	0
2	L	3	LDC	0
2	L	4	LDC	0
2	L	5	LDC	0
2	L	6	LDC	0
2	L	7	LDC	0
2	R	-7	LDT	1
2	R	0	LDT	0
2	R	1	LDT	0
2	R	2	LDT	0
2	R	3	LDT	2
2	R	4	LDT	2
2	R	5	LDT	2
2	R	6	LDT	0
2	R	7	LDT	0
3	L	-7	LDT	0
3	L	0	LDT	0
3	L	1	LDT	1
3	L	2	LDT	0
3	L	3	LDT	3
3	L	4	LDT	1
3	L	5	LDT	1
3	L	6	LDT	2
3	L	7	LDT	1
3	R	-7	LDC	0
3	R	0	LDC	0
3	R	1	LDC	0
3	R	2	LDC	0
3	R	3	LDC	0
3	R	4	LDC	0
3	R	5	LDC	0
3	R	6	LDC	0
3	R	7	LDC	0
4	L	-7	LDC	0
4	L	0	LDC	0
4	L	1	LDC	0
4	L	2	LDC	1
4	L	3	LDC	0
4	L	4	LDC	1
4	L	5	LDC	0
4	L	6	LDC	1
4	L	7	LDC	0
4	R	-7	LDT	0
4	R	0	LDT	0
4	R	1	LDT	0
4	R	2	LDT	0
4	R	3	LDT	0
4	R	4	LDT	0
4	R	5	LDT	0
4	R	6	LDT	0
4	R	7	LDT	0
6	L	-7	LDC	0
6	L	0	LDC	0
6	L	1	LDC	0
6	L	2	LDC	0
6	L	3	LDC	0
6	L	4	LDC	0
6	L	5	LDC	0
6	L	6	LDC	0
6	L	7	LDC	0
6	R	-7	LDT	2
6	R	0	LDT	3
6	R	1	LDT	1
6	R	2	LDT	3
6	R	3	LDT	3
6	R	4	LDT	3
6	R	5	LDT	2
6	R	6	LDT	1
6	R	7	LDT	2
5	L	-7	LDT	0
5	L	0	LDT	0
5	L	1	LDT	0
5	L	2	LDT	0
5	L	3	LDT	0
5	L	4	LDT	0
5	L	5	LDT	0
5	L	6	LDT	0
5	L	7	LDT	0
5	R	-7	LDC	0
5	R	0	LDC	0
5	R	1	LDC	0
5	R	2	LDC	0
5	R	3	LDC	0
5	R	4	LDC	0
5	R	5	LDC	0
5	R	6	LDC	0
5	R	7	LDC	0
7	L	-7	HDC	0
7	L	0	HDC	0
7	L	1	HDC	0
7	R	-7	HDT	0
7	R	0	HDT	0
7	R	1	HDT	3
8	L	-7	HDT	2
8	L	0	HDT	3
8	L	1	HDT	3
8	R	-7	HDC	0
8	R	0	HDC	0
8	R	1	HDC	0
9	L	-7	HDT	1
9	L	0	HDT	1
9	L	1	HDT	2
9	R	-7	HDC	0
9	R	0	HDC	1
9	R	1	HDC	2
10	L	-7	HDC	0
10	L	0	HDC	0
10	L	1	HDC	0
10	R	-7	HDT	0
10	R	0	HDT	2
10	R	1	HDT	2
11	L	-7	HDC	0
11	L	0	HDC	0
11	L	1	HDC	0
11	R	-7	HDT	0
11	R	0	HDT	0
11	R	1	HDT	2
12	L	-7	HDT	0
12	L	0	HDT	0
12	L	1	HDT	0
12	R	-7	HDC	0
12	R	0	HDC	0
12	R	1	HDC	0

## Sheet: Key
The experiments were done in 2 phases: low dose RLP was performed in one year (T4), high dose RLP was done a year later (T5)										Independent variables:
In all horses, one front limb was the tiludronate treated limb and the other front limb was the saline control limb										horse	(identifyer)
										time	(identifyer)
Horse:	Name:	Study	dose		Treatment (of limb)		study			limb	(identifyer)
1	Fiesty	T4	low dose		LDT	low dose tiludronate	T4			joint	(identifyer)
2	Angel	T4	low dose		HDT	high dose tiludronate	T5			treatment	(identifyer)
3	Fancy	T4	low dose		LDC	low dose saline control	T4			blood contamination		(independent observation)
4	Flynn	T4	low dose		HDC	high dose saline control	T5
5	Nellie	T4	low dose							Response variables:
6	Knotty	T4	low dose		Treatment Key					TP	total synovial fluid protein in g/dl
7	Max	T5	high dose		horse	name	limb	treatment	treatment code	TNCC	total nucleated cell count in cells/ul
8	Berry	T5	high dose		1	Fiesty	L	tiludronate	LDT	Percent Neuts	% neutrophils of all nucleated cells
9	Morgan	T5	high dose		1	Fiesty	R	saline	LDC	til conc	synovial fluid tiludronate concentration in mg/l
10	Midge	T5	high dose		2	Angel	L	saline	LDC
11	Blaze	T5	high dose		2	Angel	R	tiludronate	LDT	ser til conc*	serum tiludronate concentration in mg/l
12	General	T5	high dose		3	Fancy	L	tiludronate	LDT
					3	Fancy	R	saline	LDC
Time:					4	Flynn	L	saline	LDC	*This was a systemic measurement to see
0	Baseline				4	Flynn	R	tiludronate	LDT	if we had tourniquet failure, rather than a
1	30 minutes				5	Nellie	L	tiludronate	LDT	response variable to be analyzed
2	24 hours				5	Nellie	R	saline	LDC
					6	Knotty	L	saline	LDC
limb:					6	Knotty	R	tiludronate	LDT
L	left				7	Max	L	saline	HDC
R	right				7	Max	R	tiludronate	HDT
					8	Berry	L	tiludronate	HDT
Joint:					8	Berry	R	saline	HDC
N	navicular bursa				9	Morgan	L	tiludronate	HDT
C	coffin joint				9	Morgan	R	saline	HDC
F	fetlock joint				10	Midge	L	saline	HDC
B	serum (no joint)				10	Midge	R	tiludronate	HDT
					11	Blaze	L	saline	HDC
					11	Blaze	R	tiludronate	HDT
Time for lameness scores:					12	General	L	tiludronate	HDT
-7	Baseline				12	General	R	saline	HDC
0	day of IVRLP	(prior to treatment)
1	day 1 post IVRLP
2	day 2 post IVRLP
3	day 3 post IVRLP
4	day 4 post IVRLP
5	day 5 post IVRLP
6	day 6 post IVRLP
7	day 7 post IVRLP
